# Supplementary material for: The Influence of BMP6 on Serotonin and Glucose Metabolism
Source: Int J Mol Sci. 2024 Jul 18;25(14):7842. doi: 10.3390/ijms25147842 (PMC11276723; doi:10.3390/ijms25147842)
Supplement: Supplementary file 1 [file ijms-25-07842-s001.zip]

Archive with 1 entries (1 files):
- ijms-3089725-supplementary.pdf
